# Supplementary material for: Performance of spatial capture-recapture models with repurposed data: Assessing estimator robustness for retrospective applications
Source: PLoS One. 2020 Aug 14;15(8):e0236978. doi: 10.1371/journal.pone.0236978 (PMC7428166; doi:10.1371/journal.pone.0236978)
Supplement: S1 Table — Each scenario was defined by the combined values of 3 model parameters (σ, g0, and D) and k, the number of weeks sampled. (XLSX) [file pone.0236978.s001.xlsx]

## Sheet: sheet1
	σ (km)	D 100km-2	k (wks)	Bias (%)	25th quantile	75th quantile	IQR	SD	% Coefficient of variation
0.005	2	10	3	661936266900179	-91.31	2.53696e+09	2.53696e+07	2.38031e+13	360
0.005	2	10	5	7.02109e+12	-86.28	7.50467e+09	7.50467e+07	1.99156e+11	284
0.005	2	10	7	473377872728180	-75.93	-55.58	0.2	2.59163e+13	547
0.005	2	50	3	425386474703153	-82	1.63318e+07	163319	19769864249831	465
0.005	2	50	5	2.34178e+12	-59.17	-5.03	0.54	155334614653	663
0.005	2	50	7	412696	-49.51	20.46	0.7	35261.6	854
0.005	5	10	3	2.63891e+11	-52.53	46.81	0.99	1.94312e+10	736
0.005	5	10	5	74.08	-25.87	130.81	1.57	1.54	89
0.005	5	10	7	2.22974e+13	-16.36	71.61	0.88	2.17328e+12	975
0.005	5	50	3	56.02	-18.3	65.6	0.84	1.34	86
0.005	5	50	5	24.83	-14.9	47.51	0.62	0.69	56
0.005	5	50	7	12.83	-8.87	24.72	0.34	0.32	29
0.005	12	10	3	15.08	-9.03	33.01	0.42	0.28	25
0.005	12	10	5	8.94	-1.76	18.62	0.2	0.16	15
0.005	12	10	7	7.41	1.1	13.7	0.13	0.11	10
0.005	12	50	3	7.14	-1.09	12.94	0.14	0.1	10
0.005	12	50	5	6.99	2.11	12.55	0.1	0.07	7
0.005	12	50	7	6.75	4.19	9.62	0.05	0.05	4
0.02	2	10	3	1.23665e+06	-54.76	-18.91	0.36	87570.7	708
0.02	2	10	5	1.03375e+09	-33.24	49.4	0.83	9.75241e+07	943
