# Supplementary material for: Performance of spatial capture-recapture models with repurposed data: Assessing estimator robustness for retrospective applications
Source: PLoS One. 2020 Aug 14;15(8):e0236978. doi: 10.1371/journal.pone.0236978 (PMC7428166; doi:10.1371/journal.pone.0236978)
Supplement: S2 Appendix — Contains the location of each snare and specifies 5 sampling occasions. (TXT) [file pone.0236978.s003.txt]

#snareID x y 1 2 3 4 5
1 671215 445904 1 1 1 1 1
2 686287 444222 1 1 1 1 1
3 691490 465274 1 1 1 1 1
4 694775 460544 1 1 1 1 1
5 696639 446724 1 1 1 1 1
6 706379 444240 1 1 1 1 1
7 670584 457349 1 1 1 1 1
8 673471 461886 1 1 1 1 1
9 674655 454616 1 1 1 1 1
10 680086 453091 1 1 1 1 1
11 680817 460231 1 1 1 1 1
12 683586 463579 1 1 1 1 1
13 685850 464768 1 1 1 1 1
14 686120 460510 1 1 1 1 1
15 708923 473755 1 1 1 1 1
16 674702 479356 1 1 1 1 1
17 678391 477896 1 1 1 1 1
18 672148 510640 1 1 1 1 1
19 669736 484007 1 1 1 1 1
20 677488 489675 1 1 1 1 1
21 669588 486950 1 1 1 1 1
22 670070 508984 1 1 1 1 1
23 671306 490286 1 1 1 1 1
24 671832 482189 1 1 1 1 1
25 680112 492965 1 1 1 1 1
26 682561 483978 1 1 1 1 1
27 685125 507524 1 1 1 1 1
28 687756 506773 1 1 1 1 1
29 693817 497786 1 1 1 1 1
30 695177 501435 1 1 1 1 1
31 698876 494701 1 1 1 1 1
32 700200 491795 1 1 1 1 1
33 708083 483224 1 1 1 1 1
34 569160 497459 1 1 1 1 1
35 571372 505232 1 1 1 1 1
36 575912 496120 1 1 1 1 1
37 512971 446010 1 1 1 1 1
38 513378 447184 1 1 1 1 1
39 508980 449269 1 1 1 1 1
40 498617 445243 1 1 1 1 1
41 505193 466465 1 1 1 1 1
42 505845 458882 1 1 1 1 1
43 582749 509077 1 1 1 1 1
44 586930 524001 1 1 1 1 1
45 592315 523784 1 1 1 1 1
46 592804 517931 1 1 1 1 1
47 599615 565525 1 1 1 1 1
48 602048 575137 1 1 1 1 1
49 602024 523836 1 1 1 1 1
50 602911 536972 1 1 1 1 1
51 603814 533641 1 1 1 1 1
52 607321 570872 1 1 1 1 1
53 611025 532369 1 1 1 1 1
54 614027 524814 1 1 1 1 1
55 618814 546473 1 1 1 1 1
56 618879 521763 1 1 1 1 1
57 623701 524830 1 1 1 1 1
58 625100 538081 1 1 1 1 1
59 625027 523386 1 1 1 1 1
60 625636 546999 1 1 1 1 1
61 627061 544560 1 1 1 1 1
62 628141 558363 1 1 1 1 1
63 628703 524902 1 1 1 1 1
64 631400 545906 1 1 1 1 1
65 631429 560280 1 1 1 1 1
66 631362 539273 1 1 1 1 1
67 632873 557843 1 1 1 1 1
68 632527 526193 1 1 1 1 1
69 576230 376920 1 1 1 1 1
70 587639 394849 1 1 1 1 1
71 602673 396068 1 1 1 1 1
72 599187 463698 1 1 1 1 1
73 608016 466211 1 1 1 1 1
74 618573 461817 1 1 1 1 1
75 623089 476491 1 1 1 1 1
76 622994 446572 1 1 1 1 1
77 625099 455422 1 1 1 1 1
78 627566 469298 1 1 1 1 1
79 575211 558757 1 1 1 1 1
80 579327 567291 1 1 1 1 1
81 581166 554302 1 1 1 1 1
82 583653 556230 1 1 1 1 1
83 584499 573793 1 1 1 1 1
84 584497 573793 1 1 1 1 1
85 589069 563524 1 1 1 1 1
86 589483 558815 1 1 1 1 1
87 595121 576568 1 1 1 1 1
88 595788 561108 1 1 1 1 1
89 628971 396949 1 1 1 1 1
90 633455 396219 1 1 1 1 1
91 547859 457428 1 1 1 1 1
92 541040 440860 1 1 1 1 1
93 528275 441638 1 1 1 1 1
94 528317 455301 1 1 1 1 1
95 550674 467149 1 1 1 1 1
96 676057 442065 1 1 1 1 1
97 686445 438170 1 1 1 1 1
98 693815 435980 1 1 1 1 1
99 570497 446768 1 1 1 1 1
100 576371 445517 1 1 1 1 1
101 577086 450685 1 1 1 1 1
102 576999 458004 1 1 1 1 1
103 583282 454657 1 1 1 1 1
104 511371 389321 1 1 1 1 1
105 518323 396638 1 1 1 1 1
106 518652 383724 1 1 1 1 1
107 518751 375042 1 1 1 1 1
108 519546 387580 1 1 1 1 1
109 520265 396192 1 1 1 1 1
110 520341 398814 1 1 1 1 1
111 520558 380939 1 1 1 1 1
112 523156 368127 1 1 1 1 1
113 516483 473860 1 1 1 1 1
114 504754 469884 1 1 1 1 1
115 485260 403840 1 1 1 1 1
116 493100 411891 1 1 1 1 1
117 494872 413048 1 1 1 1 1
118 497145 404633 1 1 1 1 1
119 497616 431938 1 1 1 1 1
120 505496 405765 1 1 1 1 1
121 507714 418930 1 1 1 1 1
122 509266 413487 1 1 1 1 1
123 509954 404065 1 1 1 1 1
124 512250 412756 1 1 1 1 1
125 512584 423087 1 1 1 1 1
126 485634 401299 1 1 1 1 1
127 470553 396866 1 1 1 1 1
128 493181 394254 1 1 1 1 1
129 494072 373490 1 1 1 1 1
130 495374 392729 1 1 1 1 1
131 549895 354980 1 1 1 1 1
132 564167 347607 1 1 1 1 1
133 624334 362537 1 1 1 1 1
134 637133 360960 1 1 1 1 1
135 623043 358800 1 1 1 1 1
136 633293 355838 1 1 1 1 1
137 621957 346577 1 1 1 1 1
138 620504 333859 1 1 1 1 1
139 554155 434005 1 1 1 1 1
140 559863 437254 1 1 1 1 1
141 571217 426085 1 1 1 1 1
142 577326 425352 1 1 1 1 1
143 579073 439087 1 1 1 1 1
144 581648 429737 1 1 1 1 1
145 585463 430661 1 1 1 1 1
146 586051 438787 1 1 1 1 1
147 587756 432850 1 1 1 1 1
148 588494 429314 1 1 1 1 1
149 588806 418295 1 1 1 1 1
150 590302 436468 1 1 1 1 1
151 659685 500550 1 1 1 1 1
152 631378 503412 1 1 1 1 1
153 632332 500140 1 1 1 1 1
154 641941 501841 1 1 1 1 1
155 644973 509220 1 1 1 1 1
156 646575 481474 1 1 1 1 1
157 647925 517016 1 1 1 1 1
158 648533 500303 1 1 1 1 1
159 649490 515569 1 1 1 1 1
160 650071 513104 1 1 1 1 1
161 650095 484651 1 1 1 1 1
162 650484 501527 1 1 1 1 1
163 656531 504388 1 1 1 1 1
164 633309 490421 1 1 1 1 1
165 647105 490490 1 1 1 1 1
166 658585 492342 1 1 1 1 1
167 661372 482470 1 1 1 1 1
168 662676 480626 1 1 1 1 1
169 653826 481254 1 1 1 1 1
170 515056 330397 1 1 1 1 1
171 505513 362176 1 1 1 1 1
172 507511 355957 1 1 1 1 1
173 508945 341563 1 1 1 1 1
174 520116 356164 1 1 1 1 1
175 521132 350428 1 1 1 1 1
176 526507 335576 1 1 1 1 1
177 483241 362331 1 1 1 1 1
178 489061 346353 1 1 1 1 1
179 489294 330329 1 1 1 1 1
180 486311 324646 1 1 1 1 1
181 660618 434744 1 1 1 1 1
182 666597 436159 1 1 1 1 1
183 631424 428620 1 1 1 1 1
184 642886 423680 1 1 1 1 1
185 653709 441093 1 1 1 1 1
186 661706 442489 1 1 1 1 1
187 663652 466008 1 1 1 1 1
188 664081 470251 1 1 1 1 1
189 666232 467194 1 1 1 1 1
190 628998 478137 1 1 1 1 1
191 630448 456686 1 1 1 1 1
192 631744 470257 1 1 1 1 1
193 635357 457379 1 1 1 1 1
194 635547 466809 1 1 1 1 1
195 635371 443694 1 1 1 1 1
196 648219 469093 1 1 1 1 1
197 661531 463789 1 1 1 1 1
198 662242 456444 1 1 1 1 1
199 662559 458175 1 1 1 1 1
200 662723 461471 1 1 1 1 1
201 663185 447972 1 1 1 1 1
202 666879 463183 1 1 1 1 1
203 644077 477911 1 1 1 1 1
204 652427 478873 1 1 1 1 1
205 662904 479447 1 1 1 1 1
206 664686 478210 1 1 1 1 1
207 591817 478798 1 1 1 1 1
208 611746 484010 1 1 1 1 1
209 617245 516553 1 1 1 1 1
210 617306 483547 1 1 1 1 1
211 618571 507237 1 1 1 1 1
212 622951 505257 1 1 1 1 1
213 624159 483990 1 1 1 1 1
214 624975 514181 1 1 1 1 1
215 624972 503273 1 1 1 1 1
216 624670 489818 1 1 1 1 1
217 626845 505093 1 1 1 1 1
218 661195 520154 1 1 1 1 1
219 661070 532870 1 1 1 1 1
220 667632 524647 1 1 1 1 1
221 672381 521034 1 1 1 1 1
222 686685 530897 1 1 1 1 1
223 688457 529473 1 1 1 1 1
224 639055 522817 1 1 1 1 1
225 641322 549233 1 1 1 1 1
226 644439 548409 1 1 1 1 1
227 646994 525102 1 1 1 1 1
228 649933 542088 1 1 1 1 1
229 651279 528577 1 1 1 1 1
230 654026 533663 1 1 1 1 1
231 655345 546579 1 1 1 1 1
232 655656 548525 1 1 1 1 1
233 645719 547303 1 1 1 1 1
234 591646 412809 1 1 1 1 1
235 593956 402458 1 1 1 1 1
236 595113 432516 1 1 1 1 1
237 597614 405204 1 1 1 1 1
238 603741 410036 1 1 1 1 1
239 607197 428072 1 1 1 1 1
240 607629 405296 1 1 1 1 1
241 610264 433354 1 1 1 1 1
242 613055 416168 1 1 1 1 1
243 614732 422792 1 1 1 1 1
244 616391 413693 1 1 1 1 1
245 618426 430597 1 1 1 1 1
246 619958 430911 1 1 1 1 1
247 623307 420284 1 1 1 1 1
248 627013 409699 1 1 1 1 1
249 526100 402982 1 1 1 1 1
250 533538 402538 1 1 1 1 1
251 536322 412413 1 1 1 1 1
252 537303 409194 1 1 1 1 1
253 537335 402202 1 1 1 1 1
254 537610 410653 1 1 1 1 1
255 537726 408969 1 1 1 1 1
256 540666 402910 1 1 1 1 1
257 550563 420638 1 1 1 1 1
