# Supplementary material for: Performance of spatial capture-recapture models with repurposed data: Assessing estimator robustness for retrospective applications
Source: PLoS One. 2020 Aug 14;15(8):e0236978. doi: 10.1371/journal.pone.0236978 (PMC7428166; doi:10.1371/journal.pone.0236978)
Supplement: S3 Appendix — Contains the location of each snare and specifies 7 sampling occasions. (TXT) [file pone.0236978.s004.txt]

#snareID	x	y	1	2	3	4	5	6	7
1	671215	445904	1	1	1	1	1	1	1
2	686287	444222	1	1	1	1	1	1	1
3	691490	465274	1	1	1	1	1	1	1
4	694775	460544	1	1	1	1	1	1	1
5	696639	446724	1	1	1	1	1	1	1
6	706379	444240	1	1	1	1	1	1	1
7	670584	457349	1	1	1	1	1	1	1
8	673471	461886	1	1	1	1	1	1	1
9	674655	454616	1	1	1	1	1	1	1
10	680086	453091	1	1	1	1	1	1	1
11	680817	460231	1	1	1	1	1	1	1
12	683586	463579	1	1	1	1	1	1	1
13	685850	464768	1	1	1	1	1	1	1
14	686120	460510	1	1	1	1	1	1	1
15	708923	473755	1	1	1	1	1	1	1
16	674702	479356	1	1	1	1	1	1	1
17	678391	477896	1	1	1	1	1	1	1
18	672148	510640	1	1	1	1	1	1	1
19	669736	484007	1	1	1	1	1	1	1
20	677488	489675	1	1	1	1	1	1	1
21	669588	486950	1	1	1	1	1	1	1
22	670070	508984	1	1	1	1	1	1	1
23	671306	490286	1	1	1	1	1	1	1
24	671832	482189	1	1	1	1	1	1	1
25	680112	492965	1	1	1	1	1	1	1
26	682561	483978	1	1	1	1	1	1	1
27	685125	507524	1	1	1	1	1	1	1
28	687756	506773	1	1	1	1	1	1	1
29	693817	497786	1	1	1	1	1	1	1
30	695177	501435	1	1	1	1	1	1	1
31	698876	494701	1	1	1	1	1	1	1
32	700200	491795	1	1	1	1	1	1	1
33	708083	483224	1	1	1	1	1	1	1
34	569160	497459	1	1	1	1	1	1	1
35	571372	505232	1	1	1	1	1	1	1
36	575912	496120	1	1	1	1	1	1	1
37	512971	446010	1	1	1	1	1	1	1
38	513378	447184	1	1	1	1	1	1	1
39	508980	449269	1	1	1	1	1	1	1
40	498617	445243	1	1	1	1	1	1	1
41	505193	466465	1	1	1	1	1	1	1
42	505845	458882	1	1	1	1	1	1	1
43	582749	509077	1	1	1	1	1	1	1
44	586930	524001	1	1	1	1	1	1	1
45	592315	523784	1	1	1	1	1	1	1
46	592804	517931	1	1	1	1	1	1	1
47	599615	565525	1	1	1	1	1	1	1
48	602048	575137	1	1	1	1	1	1	1
49	602024	523836	1	1	1	1	1	1	1
50	602911	536972	1	1	1	1	1	1	1
51	603814	533641	1	1	1	1	1	1	1
52	607321	570872	1	1	1	1	1	1	1
53	611025	532369	1	1	1	1	1	1	1
54	614027	524814	1	1	1	1	1	1	1
55	618814	546473	1	1	1	1	1	1	1
56	618879	521763	1	1	1	1	1	1	1
57	623701	524830	1	1	1	1	1	1	1
58	625100	538081	1	1	1	1	1	1	1
59	625027	523386	1	1	1	1	1	1	1
60	625636	546999	1	1	1	1	1	1	1
61	627061	544560	1	1	1	1	1	1	1
62	628141	558363	1	1	1	1	1	1	1
63	628703	524902	1	1	1	1	1	1	1
64	631400	545906	1	1	1	1	1	1	1
65	631429	560280	1	1	1	1	1	1	1
66	631362	539273	1	1	1	1	1	1	1
67	632873	557843	1	1	1	1	1	1	1
68	632527	526193	1	1	1	1	1	1	1
69	576230	376920	1	1	1	1	1	1	1
70	587639	394849	1	1	1	1	1	1	1
71	602673	396068	1	1	1	1	1	1	1
72	599187	463698	1	1	1	1	1	1	1
73	608016	466211	1	1	1	1	1	1	1
74	618573	461817	1	1	1	1	1	1	1
75	623089	476491	1	1	1	1	1	1	1
76	622994	446572	1	1	1	1	1	1	1
77	625099	455422	1	1	1	1	1	1	1
78	627566	469298	1	1	1	1	1	1	1
79	575211	558757	1	1	1	1	1	1	1
80	579327	567291	1	1	1	1	1	1	1
81	581166	554302	1	1	1	1	1	1	1
82	583653	556230	1	1	1	1	1	1	1
83	584499	573793	1	1	1	1	1	1	1
84	584497	573793	1	1	1	1	1	1	1
85	589069	563524	1	1	1	1	1	1	1
86	589483	558815	1	1	1	1	1	1	1
87	595121	576568	1	1	1	1	1	1	1
88	595788	561108	1	1	1	1	1	1	1
89	628971	396949	1	1	1	1	1	1	1
90	633455	396219	1	1	1	1	1	1	1
91	547859	457428	1	1	1	1	1	1	1
92	541040	440860	1	1	1	1	1	1	1
93	528275	441638	1	1	1	1	1	1	1
94	528317	455301	1	1	1	1	1	1	1
95	550674	467149	1	1	1	1	1	1	1
96	676057	442065	1	1	1	1	1	1	1
97	686445	438170	1	1	1	1	1	1	1
98	693815	435980	1	1	1	1	1	1	1
99	570497	446768	1	1	1	1	1	1	1
100	576371	445517	1	1	1	1	1	1	1
101	577086	450685	1	1	1	1	1	1	1
102	576999	458004	1	1	1	1	1	1	1
103	583282	454657	1	1	1	1	1	1	1
104	511371	389321	1	1	1	1	1	1	1
105	518323	396638	1	1	1	1	1	1	1
106	518652	383724	1	1	1	1	1	1	1
107	518751	375042	1	1	1	1	1	1	1
108	519546	387580	1	1	1	1	1	1	1
109	520265	396192	1	1	1	1	1	1	1
110	520341	398814	1	1	1	1	1	1	1
111	520558	380939	1	1	1	1	1	1	1
112	523156	368127	1	1	1	1	1	1	1
113	516483	473860	1	1	1	1	1	1	1
114	504754	469884	1	1	1	1	1	1	1
115	485260	403840	1	1	1	1	1	1	1
116	493100	411891	1	1	1	1	1	1	1
117	494872	413048	1	1	1	1	1	1	1
118	497145	404633	1	1	1	1	1	1	1
119	497616	431938	1	1	1	1	1	1	1
120	505496	405765	1	1	1	1	1	1	1
121	507714	418930	1	1	1	1	1	1	1
122	509266	413487	1	1	1	1	1	1	1
123	509954	404065	1	1	1	1	1	1	1
124	512250	412756	1	1	1	1	1	1	1
125	512584	423087	1	1	1	1	1	1	1
126	485634	401299	1	1	1	1	1	1	1
127	470553	396866	1	1	1	1	1	1	1
128	493181	394254	1	1	1	1	1	1	1
129	494072	373490	1	1	1	1	1	1	1
130	495374	392729	1	1	1	1	1	1	1
131	549895	354980	1	1	1	1	1	1	1
132	564167	347607	1	1	1	1	1	1	1
133	624334	362537	1	1	1	1	1	1	1
134	637133	360960	1	1	1	1	1	1	1
135	623043	358800	1	1	1	1	1	1	1
136	633293	355838	1	1	1	1	1	1	1
137	621957	346577	1	1	1	1	1	1	1
138	620504	333859	1	1	1	1	1	1	1
139	554155	434005	1	1	1	1	1	1	1
140	559863	437254	1	1	1	1	1	1	1
141	571217	426085	1	1	1	1	1	1	1
142	577326	425352	1	1	1	1	1	1	1
143	579073	439087	1	1	1	1	1	1	1
144	581648	429737	1	1	1	1	1	1	1
145	585463	430661	1	1	1	1	1	1	1
146	586051	438787	1	1	1	1	1	1	1
147	587756	432850	1	1	1	1	1	1	1
148	588494	429314	1	1	1	1	1	1	1
149	588806	418295	1	1	1	1	1	1	1
150	590302	436468	1	1	1	1	1	1	1
151	659685	500550	1	1	1	1	1	1	1
152	631378	503412	1	1	1	1	1	1	1
153	632332	500140	1	1	1	1	1	1	1
154	641941	501841	1	1	1	1	1	1	1
155	644973	509220	1	1	1	1	1	1	1
156	646575	481474	1	1	1	1	1	1	1
157	647925	517016	1	1	1	1	1	1	1
158	648533	500303	1	1	1	1	1	1	1
159	649490	515569	1	1	1	1	1	1	1
160	650071	513104	1	1	1	1	1	1	1
161	650095	484651	1	1	1	1	1	1	1
162	650484	501527	1	1	1	1	1	1	1
163	656531	504388	1	1	1	1	1	1	1
164	633309	490421	1	1	1	1	1	1	1
165	647105	490490	1	1	1	1	1	1	1
166	658585	492342	1	1	1	1	1	1	1
167	661372	482470	1	1	1	1	1	1	1
168	662676	480626	1	1	1	1	1	1	1
169	653826	481254	1	1	1	1	1	1	1
170	515056	330397	1	1	1	1	1	1	1
171	505513	362176	1	1	1	1	1	1	1
172	507511	355957	1	1	1	1	1	1	1
173	508945	341563	1	1	1	1	1	1	1
174	520116	356164	1	1	1	1	1	1	1
175	521132	350428	1	1	1	1	1	1	1
176	526507	335576	1	1	1	1	1	1	1
177	483241	362331	1	1	1	1	1	1	1
178	489061	346353	1	1	1	1	1	1	1
179	489294	330329	1	1	1	1	1	1	1
180	486311	324646	1	1	1	1	1	1	1
181	660618	434744	1	1	1	1	1	1	1
182	666597	436159	1	1	1	1	1	1	1
183	631424	428620	1	1	1	1	1	1	1
184	642886	423680	1	1	1	1	1	1	1
185	653709	441093	1	1	1	1	1	1	1
186	661706	442489	1	1	1	1	1	1	1
187	663652	466008	1	1	1	1	1	1	1
188	664081	470251	1	1	1	1	1	1	1
189	666232	467194	1	1	1	1	1	1	1
190	628998	478137	1	1	1	1	1	1	1
191	630448	456686	1	1	1	1	1	1	1
192	631744	470257	1	1	1	1	1	1	1
193	635357	457379	1	1	1	1	1	1	1
194	635547	466809	1	1	1	1	1	1	1
195	635371	443694	1	1	1	1	1	1	1
196	648219	469093	1	1	1	1	1	1	1
197	661531	463789	1	1	1	1	1	1	1
198	662242	456444	1	1	1	1	1	1	1
199	662559	458175	1	1	1	1	1	1	1
200	662723	461471	1	1	1	1	1	1	1
201	663185	447972	1	1	1	1	1	1	1
202	666879	463183	1	1	1	1	1	1	1
203	644077	477911	1	1	1	1	1	1	1
204	652427	478873	1	1	1	1	1	1	1
205	662904	479447	1	1	1	1	1	1	1
206	664686	478210	1	1	1	1	1	1	1
207	591817	478798	1	1	1	1	1	1	1
208	611746	484010	1	1	1	1	1	1	1
209	617245	516553	1	1	1	1	1	1	1
210	617306	483547	1	1	1	1	1	1	1
211	618571	507237	1	1	1	1	1	1	1
212	622951	505257	1	1	1	1	1	1	1
213	624159	483990	1	1	1	1	1	1	1
214	624975	514181	1	1	1	1	1	1	1
215	624972	503273	1	1	1	1	1	1	1
216	624670	489818	1	1	1	1	1	1	1
217	626845	505093	1	1	1	1	1	1	1
218	661195	520154	1	1	1	1	1	1	1
219	661070	532870	1	1	1	1	1	1	1
220	667632	524647	1	1	1	1	1	1	1
221	672381	521034	1	1	1	1	1	1	1
222	686685	530897	1	1	1	1	1	1	1
223	688457	529473	1	1	1	1	1	1	1
224	639055	522817	1	1	1	1	1	1	1
225	641322	549233	1	1	1	1	1	1	1
226	644439	548409	1	1	1	1	1	1	1
227	646994	525102	1	1	1	1	1	1	1
228	649933	542088	1	1	1	1	1	1	1
229	651279	528577	1	1	1	1	1	1	1
230	654026	533663	1	1	1	1	1	1	1
231	655345	546579	1	1	1	1	1	1	1
232	655656	548525	1	1	1	1	1	1	1
233	645719	547303	1	1	1	1	1	1	1
234	591646	412809	1	1	1	1	1	1	1
235	593956	402458	1	1	1	1	1	1	1
236	595113	432516	1	1	1	1	1	1	1
237	597614	405204	1	1	1	1	1	1	1
238	603741	410036	1	1	1	1	1	1	1
239	607197	428072	1	1	1	1	1	1	1
240	607629	405296	1	1	1	1	1	1	1
241	610264	433354	1	1	1	1	1	1	1
242	613055	416168	1	1	1	1	1	1	1
243	614732	422792	1	1	1	1	1	1	1
244	616391	413693	1	1	1	1	1	1	1
245	618426	430597	1	1	1	1	1	1	1
246	619958	430911	1	1	1	1	1	1	1
247	623307	420284	1	1	1	1	1	1	1
248	627013	409699	1	1	1	1	1	1	1
249	526100	402982	1	1	1	1	1	1	1
250	533538	402538	1	1	1	1	1	1	1
251	536322	412413	1	1	1	1	1	1	1
252	537303	409194	1	1	1	1	1	1	1
253	537335	402202	1	1	1	1	1	1	1
254	537610	410653	1	1	1	1	1	1	1
255	537726	408969	1	1	1	1	1	1	1
256	540666	402910	1	1	1	1	1	1	1
257	550563	420638	1	1	1	1	1	1	1
