# Supplementary material for: Performance of spatial capture-recapture models with repurposed data: Assessing estimator robustness for retrospective applications
Source: PLoS One. 2020 Aug 14;15(8):e0236978. doi: 10.1371/journal.pone.0236978 (PMC7428166; doi:10.1371/journal.pone.0236978)
Supplement: S4 Appendix — The base code used to run simulations of each scenario in the R package SECR. (TXT) [file pone.0236978.s005.txt]

######################
# The following example code pertains to the simulations associated with Smith et al. 2020 Performance of spatial capture-recapture models with repurposed data: assessing estimator robustness for retrospective applications

# This code was used to run SECR simulations of the same trap layout under a particular scenario, which was defined by the parameter values. 
# The "snares" object referenced one of three files for the scenarios. The 3 files were identical except for the number of sampling occasions specified. 
# The "mask" object referenced the same file for all scenarios. 
# The parameters "D", "sigma", "g0", and "noccasions" were modified for every scenario. 
# The "scen" and "sim" objects did not change among scenario scripts. 

library(secr)
library(secrdesign)

### Specifies the locations of the traps (Supplemental files S2-4)
snares <- read.traps("SnareLocations_3occasions.txt", detector="proximity")

### Designates the mask for the simulations (Supplemental file S7)
mask <- read.mask("SECRMask.csv", header=TRUE)

### The assigned parameter values for this scenario
D=0.001
sigma=2000
g0=0.02
noccasions=3

### Create the scenario based on the above parameter values 
scen <-make.scenarios(D=D, sigma=sigma, g0=g0, noccasions=noccasions)

# Run the simulation of the scenario for 100 iterations. 
sim <- run.scenarios(nrepl = 100, trapset=snares, scenarios=scen, maskset=mask, seed=iteration,  fit=TRUE)
