# Supplementary material for: Performance of spatial capture-recapture models with repurposed data: Assessing estimator robustness for retrospective applications
Source: PLoS One. 2020 Aug 14;15(8):e0236978. doi: 10.1371/journal.pone.0236978 (PMC7428166; doi:10.1371/journal.pone.0236978)
Supplement: S5 Appendix — (TXT) [file pone.0236978.s006.txt]

Lat		Long
44.54433	-83.84252
44.52547	-83.65351
44.71349	-83.58024
44.67006	-83.5406
44.54523	-83.52238
44.52017	-83.40085
44.64746	-83.84666
44.68759	-83.80875
44.62189	-83.79629
44.60684	-83.7284
44.67089	-83.71668
44.70031	-83.68057
44.71042	-83.65159
44.67205	-83.64973
44.78492	-83.35687
44.84447	-83.78724
44.83042	-83.74111
45.12653	-83.80888
44.88751	-83.84849
44.93661	-83.7484
44.91402	-83.84938
45.11213	-83.83585
44.94362	-83.8265
44.87065	-83.82258
44.96555	-83.714
44.88408	-83.6862
45.09523	-83.64513
45.08778	-83.612
45.00532	-83.5385
45.03777	-83.51985
44.97618	-83.47558
44.94967	-83.45995
44.87033	-83.36362
45.02545	-85.12008
45.0952		-85.0909
45.01271	-85.03458
44.56557	-85.83465
44.57613	-85.8295
44.59497	-85.88486
44.55878	-86.01541
44.74981	-85.93238
44.68154	-85.92424
45.12856	-84.94569
45.26238	-84.88993
45.25974	-84.82134
45.207		-84.8162
45.63437	-84.71988
45.72051	-84.68666
45.25887	-84.69762
45.37695	-84.68359
45.34684	-84.67275
45.68134	-84.61986
45.33429	-84.58102
45.26583	-84.54445
45.45993	-84.47825
45.23757	-84.48335
45.26434	-84.42117
45.38333	-84.4
45.25111	-84.40464
45.46347	-84.39089
45.44127	-84.3733
45.56527	-84.3559
45.26409	-84.35742
45.45258	-84.31748
45.5819		-84.31327
45.39291	-84.31973
45.5597		-84.29543
45.275		-84.30835
43.93964	-85.04822
44.09976	-84.90308
44.10877	-84.71503
44.71802	-84.74561
44.73936	-84.63362
44.69814	-84.50134
44.82944	-84.44081
44.56019	-84.4492
44.63948	-84.42055
44.76392	-84.38599
45.57653	-85.03397
45.65288	-84.97984
45.53577	-84.9584
45.55283	-84.92622
45.71078	-84.91234
45.71078	-84.91237
45.6178		-84.85552
45.57537	-84.85108
45.73437	-84.77536
45.59516	-84.76983
44.11251	-84.38628
44.10513	-84.33045
44.66686	-85.39424
44.51814	-85.4816
44.52576	-85.64217
44.64876	-85.64089
44.75418	-85.35777
44.50863	-83.78291
44.47098	-83.65371
44.44934	-83.56193
44.56903	-85.11016
44.55716	-85.03637
44.60361	-85.02659
44.6695		-85.02659
44.63867	-84.94788
44.05523	-85.8561
44.12096	-85.76904
44.00468	-85.76541
43.92651	-85.76449
44.03937	-85.75411
44.11689	-85.74479
44.14049	-85.74374
43.97955	-85.74174
43.86412	-85.70993
44.81621	-85.78952
44.78059	-85.9379
44.18591	-86.18246
44.2585		-86.08447
44.26893	-86.06228
44.19318	-86.03376
44.439		-86.02797
44.20335	-85.92925
44.32185	-85.90128
44.27283	-85.88192
44.18799	-85.87349
44.2662		-85.84455
44.3592		-85.8401
44.16304	-86.17771
44.12269	-86.36607
44.09972	-86.08324
43.91278	-86.0719
44.086		-86.05583
43.74439	-85.37844
43.67689	-85.20209
43.80355	-84.45232
43.78708	-84.29365
43.77013	-84.46923
43.74168	-84.34265
43.66028	-84.48552
43.54602	-84.5064
44.45555	-85.31731
44.48435	-85.24519
44.38276	-85.10395
44.37554	-85.02738
44.49899	-85.00334
44.41453	-84.97244
44.42241	-84.92437
44.49549	-84.91563
44.44184	-84.8952
44.40992	-84.88653
44.31069	-84.88451
44.47409	-84.86258
45.03867	-83.97047
45.07022	-84.32898
45.0406		-84.31773
45.05405	-84.1953
45.11983	-84.15468
44.86985	-84.14238
45.18937	-84.11485
45.03887	-84.11207
45.17602	-84.09538
45.15372	-84.08872
44.8977		-84.09689
45.04947	-84.08695
45.0739		-84.0093
44.95296	-84.3079
44.95087	-84.13305
44.96507	-83.98701
44.87562	-83.95483
44.85873	-83.93892
44.86634	-84.0507
43.52464	-85.81186
43.81091	-85.92956
43.7549		-85.90481
43.62528	-85.88727
43.75651	-85.74824
43.70483	-85.73585
43.57093	-85.6699
43.81216	-86.20646
43.66841	-86.13381
43.52414	-86.13063
43.47293	-86.16741
44.44635	-83.97933
44.45773	-83.90377
44.39713	-84.34766
44.3505		-84.20513
44.50498	-84.06423
44.5158		-83.96323
44.72698	-83.93127
44.76506	-83.92449
44.73706	-83.89832
44.84321	-84.36566
44.6499		-84.3528
44.7718		-84.33296
44.65523	-84.29073
44.74006	-84.28584
44.53207	-84.29416
44.7581		-84.12518
44.7075		-83.95874
44.64125	-83.9521
44.65675	-83.94756
44.68637	-83.94444
44.5648		-83.9429
44.70082	-83.89146
44.8383		-84.175
44.84522	-84.06911
44.84807	-83.93642
44.83653	-83.91428
44.85492	-84.83592
44.89898	-84.58261
45.19096	-84.50538
44.89392	-84.51231
45.1069		-84.49072
45.08834	-84.43555
44.89674	-84.42544
45.16829	-84.40761
45.07013	-84.41037
44.9491		-84.41753
45.08618	-84.38612
45.2147		-83.94501
45.32912	-83.94249
45.25362	-83.86157
45.21997	-83.80234
45.30505	-83.6166
45.29177	-83.59455
45.24336	-84.2261
45.48058	-84.1897
45.47253	-84.15007
45.26231	-84.12432
45.41451	-84.08174
45.29267	-84.06868
45.33783	-84.03208
45.45374	-84.0112
45.47117	-84.00662
45.46232	-84.13403
44.26095	-84.84987
44.16747	-84.8228
44.4379		-84.80282
44.19171	-84.77653
44.23435	-84.69892
44.3962		-84.65192
44.19112	-84.65122
44.44328	-84.6123
44.28816	-84.58097
44.34752	-84.5585
44.26535	-84.53972
44.41717	-84.51038
44.41975	-84.49107
44.32353	-84.45153
44.22762	-84.40765
44.17783	-85.67152
44.17352	-85.5785
44.26229	-85.54298
44.23326	-85.53093
44.17031	-85.53103
44.24638	-85.52697
44.23121	-85.52565
44.1765		-85.48931
44.33548	-85.36377
