# Supplementary material for: Performance of spatial capture-recapture models with repurposed data: Assessing estimator robustness for retrospective applications
Source: PLoS One. 2020 Aug 14;15(8):e0236978. doi: 10.1371/journal.pone.0236978 (PMC7428166; doi:10.1371/journal.pone.0236978)
Supplement: S6 Appendix — (CSV) [file pone.0236978.s007.csv]

X	Y
595662	580376
583662	576376
587662	576376
591662	576376
595662	576376
599662	576376
603662	576376
583662	572376
587662	572376
591662	572376
595662	572376
599662	572376
603662	572376
607662	572376
611662	572376
579662	568376
583662	568376
587662	568376
591662	568376
595662	568376
599662	568376
603662	568376
607662	568376
611662	568376
615662	568376
623662	568376
627662	568376
631662	568376
575662	564376
579662	564376
583662	564376
587662	564376
591662	564376
595662	564376
599662	564376
603662	564376
607662	564376
611662	564376
615662	564376
619662	564376
623662	564376
627662	564376
631662	564376
635662	564376
639662	564376
571662	560376
575662	560376
579662	560376
583662	560376
587662	560376
591662	560376
595662	560376
599662	560376
603662	560376
607662	560376
611662	560376
615662	560376
619662	560376
623662	560376
627662	560376
631662	560376
635662	560376
639662	560376
643662	560376
571662	556376
575662	556376
579662	556376
583662	556376
587662	556376
591662	556376
595662	556376
599662	556376
603662	556376
607662	556376
611662	556376
615662	556376
619662	556376
623662	556376
627662	556376
631662	556376
635662	556376
639662	556376
643662	556376
571662	552376
575662	552376
579662	552376
583662	552376
587662	552376
591662	552376
595662	552376
599662	552376
603662	552376
607662	552376
611662	552376
615662	552376
619662	552376
623662	552376
627662	552376
631662	552376
635662	552376
639662	552376
643662	552376
571662	548376
575662	548376
579662	548376
583662	548376
587662	548376
591662	548376
595662	548376
599662	548376
603662	548376
607662	548376
611662	548376
615662	548376
619662	548376
623662	548376
627662	548376
631662	548376
635662	548376
639662	548376
643662	548376
647662	548376
651662	548376
655662	548376
659662	548376
663662	548376
575662	544376
579662	544376
583662	544376
587662	544376
591662	544376
595662	544376
599662	544376
603662	544376
607662	544376
611662	544376
615662	544376
619662	544376
623662	544376
627662	544376
631662	544376
635662	544376
639662	544376
643662	544376
647662	544376
651662	544376
655662	544376
659662	544376
663662	544376
667662	544376
587662	540376
591662	540376
595662	540376
599662	540376
603662	540376
607662	540376
611662	540376
615662	540376
619662	540376
623662	540376
627662	540376
631662	540376
635662	540376
639662	540376
643662	540376
647662	540376
651662	540376
655662	540376
659662	540376
663662	540376
667662	540376
671662	540376
675662	540376
679662	540376
583662	536376
587662	536376
591662	536376
595662	536376
599662	536376
603662	536376
607662	536376
611662	536376
615662	536376
619662	536376
623662	536376
627662	536376
631662	536376
635662	536376
639662	536376
643662	536376
647662	536376
651662	536376
655662	536376
659662	536376
663662	536376
667662	536376
671662	536376
675662	536376
679662	536376
683662	536376
687662	536376
563662	532376
567662	532376
571662	532376
575662	532376
579662	532376
583662	532376
587662	532376
591662	532376
595662	532376
599662	532376
603662	532376
607662	532376
611662	532376
615662	532376
619662	532376
623662	532376
627662	532376
631662	532376
635662	532376
639662	532376
643662	532376
647662	532376
651662	532376
655662	532376
659662	532376
663662	532376
667662	532376
671662	532376
675662	532376
679662	532376
683662	532376
687662	532376
691662	532376
695662	532376
699662	532376
555662	528376
559662	528376
563662	528376
567662	528376
571662	528376
575662	528376
579662	528376
583662	528376
587662	528376
591662	528376
595662	528376
599662	528376
603662	528376
607662	528376
611662	528376
615662	528376
619662	528376
623662	528376
627662	528376
631662	528376
635662	528376
639662	528376
643662	528376
647662	528376
651662	528376
655662	528376
659662	528376
663662	528376
667662	528376
671662	528376
675662	528376
679662	528376
683662	528376
687662	528376
691662	528376
695662	528376
699662	528376
703662	528376
551662	524376
555662	524376
559662	524376
563662	524376
567662	524376
571662	524376
575662	524376
579662	524376
583662	524376
587662	524376
591662	524376
595662	524376
599662	524376
603662	524376
607662	524376
611662	524376
615662	524376
619662	524376
623662	524376
627662	524376
631662	524376
635662	524376
639662	524376
643662	524376
647662	524376
651662	524376
655662	524376
659662	524376
663662	524376
667662	524376
671662	524376
675662	524376
679662	524376
683662	524376
687662	524376
691662	524376
695662	524376
699662	524376
551662	520376
555662	520376
559662	520376
563662	520376
567662	520376
571662	520376
575662	520376
579662	520376
583662	520376
587662	520376
591662	520376
595662	520376
599662	520376
603662	520376
607662	520376
611662	520376
615662	520376
619662	520376
623662	520376
627662	520376
631662	520376
635662	520376
639662	520376
643662	520376
647662	520376
651662	520376
655662	520376
659662	520376
663662	520376
667662	520376
671662	520376
675662	520376
679662	520376
683662	520376
687662	520376
691662	520376
695662	520376
699662	520376
703662	520376
551662	516376
555662	516376
559662	516376
563662	516376
567662	516376
571662	516376
575662	516376
579662	516376
583662	516376
587662	516376
591662	516376
595662	516376
599662	516376
603662	516376
607662	516376
611662	516376
615662	516376
619662	516376
623662	516376
627662	516376
631662	516376
635662	516376
639662	516376
643662	516376
647662	516376
651662	516376
655662	516376
659662	516376
663662	516376
667662	516376
671662	516376
675662	516376
679662	516376
683662	516376
687662	516376
691662	516376
695662	516376
699662	516376
703662	516376
551662	512376
555662	512376
559662	512376
563662	512376
567662	512376
571662	512376
575662	512376
579662	512376
583662	512376
587662	512376
591662	512376
595662	512376
599662	512376
603662	512376
607662	512376
611662	512376
615662	512376
619662	512376
623662	512376
627662	512376
631662	512376
635662	512376
639662	512376
643662	512376
647662	512376
651662	512376
655662	512376
659662	512376
663662	512376
667662	512376
671662	512376
675662	512376
679662	512376
683662	512376
687662	512376
691662	512376
695662	512376
699662	512376
703662	512376
707662	512376
551662	508376
555662	508376
559662	508376
563662	508376
567662	508376
571662	508376
575662	508376
579662	508376
583662	508376
587662	508376
591662	508376
595662	508376
599662	508376
603662	508376
607662	508376
611662	508376
615662	508376
619662	508376
623662	508376
627662	508376
631662	508376
635662	508376
639662	508376
643662	508376
647662	508376
651662	508376
655662	508376
659662	508376
663662	508376
667662	508376
671662	508376
675662	508376
679662	508376
683662	508376
687662	508376
691662	508376
695662	508376
699662	508376
703662	508376
707662	508376
551662	504376
555662	504376
559662	504376
563662	504376
567662	504376
571662	504376
575662	504376
579662	504376
583662	504376
587662	504376
591662	504376
595662	504376
599662	504376
603662	504376
607662	504376
611662	504376
615662	504376
619662	504376
623662	504376
627662	504376
631662	504376
635662	504376
639662	504376
643662	504376
647662	504376
651662	504376
655662	504376
659662	504376
663662	504376
667662	504376
671662	504376
675662	504376
679662	504376
683662	504376
687662	504376
691662	504376
695662	504376
699662	504376
707662	504376
523662	500376
527662	500376
551662	500376
555662	500376
559662	500376
563662	500376
567662	500376
571662	500376
575662	500376
579662	500376
583662	500376
587662	500376
591662	500376
595662	500376
599662	500376
603662	500376
607662	500376
611662	500376
615662	500376
619662	500376
623662	500376
627662	500376
631662	500376
635662	500376
639662	500376
643662	500376
647662	500376
651662	500376
655662	500376
659662	500376
663662	500376
667662	500376
671662	500376
675662	500376
679662	500376
683662	500376
687662	500376
691662	500376
695662	500376
699662	500376
519662	496376
523662	496376
527662	496376
551662	496376
555662	496376
559662	496376
563662	496376
567662	496376
571662	496376
575662	496376
579662	496376
583662	496376
587662	496376
591662	496376
595662	496376
599662	496376
603662	496376
607662	496376
611662	496376
615662	496376
619662	496376
623662	496376
627662	496376
631662	496376
635662	496376
639662	496376
643662	496376
647662	496376
651662	496376
655662	496376
659662	496376
663662	496376
667662	496376
671662	496376
675662	496376
679662	496376
683662	496376
687662	496376
691662	496376
695662	496376
699662	496376
519662	492376
523662	492376
527662	492376
551662	492376
555662	492376
559662	492376
563662	492376
567662	492376
571662	492376
575662	492376
579662	492376
583662	492376
587662	492376
591662	492376
595662	492376
599662	492376
603662	492376
607662	492376
611662	492376
615662	492376
619662	492376
623662	492376
627662	492376
631662	492376
635662	492376
639662	492376
643662	492376
647662	492376
651662	492376
655662	492376
659662	492376
663662	492376
667662	492376
671662	492376
675662	492376
679662	492376
683662	492376
687662	492376
691662	492376
695662	492376
699662	492376
507662	488376
515662	488376
519662	488376
523662	488376
527662	488376
551662	488376
555662	488376
559662	488376
563662	488376
567662	488376
571662	488376
575662	488376
579662	488376
583662	488376
587662	488376
591662	488376
595662	488376
599662	488376
603662	488376
607662	488376
611662	488376
615662	488376
619662	488376
623662	488376
627662	488376
631662	488376
635662	488376
639662	488376
643662	488376
647662	488376
651662	488376
655662	488376
659662	488376
663662	488376
667662	488376
671662	488376
675662	488376
679662	488376
683662	488376
687662	488376
691662	488376
695662	488376
699662	488376
703662	488376
495662	484376
503662	484376
507662	484376
511662	484376
515662	484376
519662	484376
523662	484376
527662	484376
547662	484376
551662	484376
555662	484376
559662	484376
563662	484376
567662	484376
571662	484376
575662	484376
579662	484376
583662	484376
587662	484376
591662	484376
595662	484376
599662	484376
603662	484376
607662	484376
611662	484376
615662	484376
619662	484376
623662	484376
627662	484376
631662	484376
635662	484376
639662	484376
643662	484376
647662	484376
651662	484376
655662	484376
659662	484376
663662	484376
667662	484376
671662	484376
675662	484376
679662	484376
683662	484376
687662	484376
691662	484376
695662	484376
699662	484376
703662	484376
707662	484376
711662	484376
495662	480376
499662	480376
503662	480376
507662	480376
511662	480376
515662	480376
519662	480376
523662	480376
547662	480376
551662	480376
555662	480376
559662	480376
563662	480376
567662	480376
571662	480376
575662	480376
579662	480376
583662	480376
587662	480376
591662	480376
595662	480376
599662	480376
603662	480376
607662	480376
611662	480376
615662	480376
619662	480376
623662	480376
627662	480376
631662	480376
635662	480376
639662	480376
643662	480376
647662	480376
651662	480376
655662	480376
659662	480376
663662	480376
667662	480376
671662	480376
675662	480376
679662	480376
683662	480376
687662	480376
691662	480376
695662	480376
699662	480376
703662	480376
707662	480376
711662	480376
495662	476376
499662	476376
503662	476376
507662	476376
511662	476376
515662	476376
519662	476376
523662	476376
543662	476376
547662	476376
551662	476376
555662	476376
559662	476376
563662	476376
567662	476376
571662	476376
575662	476376
579662	476376
583662	476376
587662	476376
591662	476376
595662	476376
599662	476376
603662	476376
607662	476376
611662	476376
615662	476376
619662	476376
623662	476376
627662	476376
631662	476376
635662	476376
639662	476376
643662	476376
647662	476376
651662	476376
655662	476376
659662	476376
663662	476376
667662	476376
671662	476376
675662	476376
679662	476376
683662	476376
687662	476376
691662	476376
695662	476376
699662	476376
703662	476376
707662	476376
711662	476376
495662	472376
499662	472376
503662	472376
507662	472376
511662	472376
515662	472376
519662	472376
523662	472376
527662	472376
539662	472376
543662	472376
547662	472376
551662	472376
555662	472376
559662	472376
563662	472376
567662	472376
571662	472376
575662	472376
579662	472376
583662	472376
587662	472376
591662	472376
595662	472376
599662	472376
603662	472376
607662	472376
611662	472376
615662	472376
619662	472376
623662	472376
627662	472376
631662	472376
635662	472376
639662	472376
643662	472376
647662	472376
651662	472376
655662	472376
659662	472376
663662	472376
667662	472376
671662	472376
675662	472376
679662	472376
683662	472376
687662	472376
691662	472376
695662	472376
699662	472376
703662	472376
707662	472376
711662	472376
495662	468376
499662	468376
503662	468376
507662	468376
511662	468376
515662	468376
519662	468376
523662	468376
527662	468376
539662	468376
543662	468376
547662	468376
551662	468376
555662	468376
559662	468376
563662	468376
567662	468376
571662	468376
575662	468376
579662	468376
583662	468376
587662	468376
591662	468376
595662	468376
599662	468376
603662	468376
607662	468376
611662	468376
615662	468376
619662	468376
623662	468376
627662	468376
631662	468376
635662	468376
639662	468376
643662	468376
647662	468376
651662	468376
655662	468376
659662	468376
663662	468376
667662	468376
671662	468376
675662	468376
679662	468376
683662	468376
687662	468376
691662	468376
695662	468376
699662	468376
703662	468376
707662	468376
711662	468376
487662	464376
491662	464376
495662	464376
499662	464376
503662	464376
507662	464376
511662	464376
515662	464376
519662	464376
523662	464376
527662	464376
531662	464376
535662	464376
539662	464376
543662	464376
547662	464376
551662	464376
555662	464376
559662	464376
563662	464376
567662	464376
571662	464376
575662	464376
579662	464376
583662	464376
587662	464376
591662	464376
595662	464376
599662	464376
603662	464376
607662	464376
611662	464376
615662	464376
619662	464376
623662	464376
627662	464376
631662	464376
635662	464376
639662	464376
643662	464376
647662	464376
651662	464376
655662	464376
659662	464376
663662	464376
667662	464376
671662	464376
675662	464376
679662	464376
683662	464376
687662	464376
691662	464376
695662	464376
699662	464376
703662	464376
707662	464376
711662	464376
715662	464376
483662	460376
487662	460376
491662	460376
495662	460376
499662	460376
503662	460376
507662	460376
511662	460376
515662	460376
519662	460376
523662	460376
527662	460376
531662	460376
535662	460376
539662	460376
543662	460376
547662	460376
551662	460376
555662	460376
559662	460376
563662	460376
567662	460376
571662	460376
575662	460376
579662	460376
583662	460376
587662	460376
591662	460376
595662	460376
599662	460376
603662	460376
607662	460376
611662	460376
615662	460376
619662	460376
623662	460376
627662	460376
631662	460376
635662	460376
639662	460376
643662	460376
647662	460376
651662	460376
655662	460376
659662	460376
663662	460376
667662	460376
671662	460376
675662	460376
679662	460376
683662	460376
687662	460376
691662	460376
695662	460376
699662	460376
703662	460376
707662	460376
711662	460376
479662	456376
483662	456376
487662	456376
491662	456376
495662	456376
499662	456376
503662	456376
507662	456376
511662	456376
515662	456376
519662	456376
523662	456376
527662	456376
531662	456376
535662	456376
539662	456376
543662	456376
547662	456376
551662	456376
555662	456376
559662	456376
563662	456376
567662	456376
571662	456376
575662	456376
579662	456376
583662	456376
587662	456376
591662	456376
595662	456376
599662	456376
603662	456376
607662	456376
611662	456376
615662	456376
619662	456376
623662	456376
627662	456376
631662	456376
635662	456376
639662	456376
643662	456376
647662	456376
651662	456376
655662	456376
659662	456376
663662	456376
667662	456376
671662	456376
675662	456376
679662	456376
683662	456376
687662	456376
691662	456376
695662	456376
699662	456376
703662	456376
707662	456376
711662	456376
483662	452376
487662	452376
491662	452376
495662	452376
499662	452376
503662	452376
507662	452376
511662	452376
515662	452376
519662	452376
523662	452376
527662	452376
531662	452376
535662	452376
539662	452376
543662	452376
547662	452376
551662	452376
555662	452376
559662	452376
563662	452376
567662	452376
571662	452376
575662	452376
579662	452376
583662	452376
587662	452376
591662	452376
595662	452376
599662	452376
603662	452376
607662	452376
611662	452376
615662	452376
619662	452376
623662	452376
627662	452376
631662	452376
635662	452376
639662	452376
643662	452376
647662	452376
651662	452376
655662	452376
659662	452376
663662	452376
667662	452376
671662	452376
675662	452376
679662	452376
683662	452376
687662	452376
691662	452376
695662	452376
699662	452376
703662	452376
707662	452376
711662	452376
483662	448376
487662	448376
491662	448376
495662	448376
499662	448376
503662	448376
507662	448376
511662	448376
515662	448376
519662	448376
523662	448376
527662	448376
531662	448376
535662	448376
539662	448376
543662	448376
547662	448376
551662	448376
555662	448376
559662	448376
563662	448376
567662	448376
571662	448376
575662	448376
579662	448376
583662	448376
587662	448376
591662	448376
595662	448376
599662	448376
603662	448376
607662	448376
611662	448376
615662	448376
619662	448376
623662	448376
627662	448376
631662	448376
635662	448376
639662	448376
643662	448376
647662	448376
651662	448376
655662	448376
659662	448376
663662	448376
667662	448376
671662	448376
675662	448376
679662	448376
683662	448376
687662	448376
691662	448376
695662	448376
699662	448376
703662	448376
707662	448376
711662	448376
483662	444376
487662	444376
491662	444376
495662	444376
499662	444376
503662	444376
507662	444376
511662	444376
515662	444376
519662	444376
523662	444376
527662	444376
531662	444376
535662	444376
539662	444376
543662	444376
547662	444376
551662	444376
555662	444376
559662	444376
563662	444376
567662	444376
571662	444376
575662	444376
579662	444376
583662	444376
587662	444376
591662	444376
595662	444376
599662	444376
603662	444376
607662	444376
611662	444376
615662	444376
619662	444376
623662	444376
627662	444376
631662	444376
635662	444376
639662	444376
643662	444376
647662	444376
651662	444376
655662	444376
659662	444376
663662	444376
667662	444376
671662	444376
675662	444376
679662	444376
683662	444376
687662	444376
691662	444376
695662	444376
699662	444376
703662	444376
707662	444376
711662	444376
483662	440376
487662	440376
491662	440376
495662	440376
499662	440376
503662	440376
507662	440376
511662	440376
515662	440376
519662	440376
523662	440376
527662	440376
531662	440376
535662	440376
539662	440376
543662	440376
547662	440376
551662	440376
555662	440376
559662	440376
563662	440376
567662	440376
571662	440376
575662	440376
579662	440376
583662	440376
587662	440376
591662	440376
595662	440376
599662	440376
603662	440376
607662	440376
611662	440376
615662	440376
619662	440376
623662	440376
627662	440376
631662	440376
635662	440376
639662	440376
643662	440376
647662	440376
651662	440376
655662	440376
659662	440376
663662	440376
667662	440376
671662	440376
675662	440376
679662	440376
683662	440376
687662	440376
691662	440376
695662	440376
699662	440376
703662	440376
707662	440376
711662	440376
483662	436376
487662	436376
491662	436376
495662	436376
499662	436376
503662	436376
507662	436376
511662	436376
515662	436376
519662	436376
523662	436376
527662	436376
531662	436376
535662	436376
539662	436376
543662	436376
547662	436376
551662	436376
555662	436376
559662	436376
563662	436376
567662	436376
571662	436376
575662	436376
579662	436376
583662	436376
587662	436376
591662	436376
595662	436376
599662	436376
603662	436376
607662	436376
611662	436376
615662	436376
619662	436376
623662	436376
627662	436376
631662	436376
635662	436376
639662	436376
643662	436376
647662	436376
651662	436376
655662	436376
659662	436376
663662	436376
667662	436376
671662	436376
675662	436376
679662	436376
683662	436376
687662	436376
691662	436376
695662	436376
699662	436376
703662	436376
707662	436376
711662	436376
483662	432376
487662	432376
491662	432376
495662	432376
499662	432376
503662	432376
507662	432376
511662	432376
515662	432376
519662	432376
523662	432376
527662	432376
531662	432376
535662	432376
539662	432376
543662	432376
547662	432376
551662	432376
555662	432376
559662	432376
563662	432376
567662	432376
571662	432376
575662	432376
579662	432376
583662	432376
587662	432376
591662	432376
595662	432376
599662	432376
603662	432376
607662	432376
611662	432376
615662	432376
619662	432376
623662	432376
627662	432376
631662	432376
635662	432376
639662	432376
643662	432376
647662	432376
651662	432376
655662	432376
659662	432376
663662	432376
667662	432376
671662	432376
675662	432376
679662	432376
683662	432376
687662	432376
691662	432376
695662	432376
699662	432376
703662	432376
707662	432376
711662	432376
483662	428376
487662	428376
491662	428376
495662	428376
499662	428376
503662	428376
507662	428376
511662	428376
515662	428376
519662	428376
523662	428376
527662	428376
531662	428376
535662	428376
539662	428376
543662	428376
547662	428376
551662	428376
555662	428376
559662	428376
563662	428376
567662	428376
571662	428376
575662	428376
579662	428376
583662	428376
587662	428376
591662	428376
595662	428376
599662	428376
603662	428376
607662	428376
611662	428376
615662	428376
619662	428376
623662	428376
627662	428376
631662	428376
635662	428376
639662	428376
643662	428376
647662	428376
651662	428376
655662	428376
659662	428376
663662	428376
667662	428376
671662	428376
675662	428376
679662	428376
683662	428376
687662	428376
691662	428376
695662	428376
699662	428376
703662	428376
707662	428376
711662	428376
479662	424376
483662	424376
487662	424376
491662	424376
495662	424376
499662	424376
503662	424376
507662	424376
511662	424376
515662	424376
519662	424376
523662	424376
527662	424376
531662	424376
535662	424376
539662	424376
543662	424376
547662	424376
551662	424376
555662	424376
559662	424376
563662	424376
567662	424376
571662	424376
575662	424376
579662	424376
583662	424376
587662	424376
591662	424376
595662	424376
599662	424376
603662	424376
607662	424376
611662	424376
615662	424376
619662	424376
623662	424376
627662	424376
631662	424376
635662	424376
639662	424376
643662	424376
647662	424376
651662	424376
655662	424376
659662	424376
663662	424376
667662	424376
671662	424376
675662	424376
679662	424376
683662	424376
687662	424376
691662	424376
695662	424376
699662	424376
703662	424376
707662	424376
711662	424376
479662	420376
483662	420376
487662	420376
491662	420376
495662	420376
499662	420376
503662	420376
507662	420376
511662	420376
515662	420376
519662	420376
523662	420376
527662	420376
531662	420376
535662	420376
539662	420376
543662	420376
547662	420376
551662	420376
555662	420376
559662	420376
563662	420376
567662	420376
571662	420376
575662	420376
579662	420376
583662	420376
587662	420376
591662	420376
595662	420376
599662	420376
603662	420376
607662	420376
611662	420376
615662	420376
619662	420376
623662	420376
627662	420376
631662	420376
635662	420376
639662	420376
643662	420376
647662	420376
651662	420376
655662	420376
659662	420376
663662	420376
667662	420376
671662	420376
675662	420376
679662	420376
683662	420376
687662	420376
691662	420376
695662	420376
699662	420376
703662	420376
475662	416376
479662	416376
483662	416376
487662	416376
491662	416376
495662	416376
499662	416376
503662	416376
507662	416376
511662	416376
515662	416376
519662	416376
523662	416376
527662	416376
531662	416376
535662	416376
539662	416376
543662	416376
547662	416376
551662	416376
555662	416376
559662	416376
563662	416376
567662	416376
571662	416376
575662	416376
579662	416376
583662	416376
587662	416376
591662	416376
595662	416376
599662	416376
603662	416376
607662	416376
611662	416376
615662	416376
619662	416376
623662	416376
627662	416376
631662	416376
635662	416376
639662	416376
643662	416376
647662	416376
651662	416376
655662	416376
659662	416376
663662	416376
667662	416376
671662	416376
675662	416376
679662	416376
683662	416376
687662	416376
691662	416376
695662	416376
475662	412376
479662	412376
483662	412376
487662	412376
491662	412376
495662	412376
499662	412376
503662	412376
507662	412376
511662	412376
515662	412376
519662	412376
523662	412376
527662	412376
531662	412376
535662	412376
539662	412376
543662	412376
547662	412376
551662	412376
555662	412376
559662	412376
563662	412376
567662	412376
571662	412376
575662	412376
579662	412376
583662	412376
587662	412376
591662	412376
595662	412376
599662	412376
603662	412376
607662	412376
611662	412376
615662	412376
619662	412376
623662	412376
627662	412376
631662	412376
635662	412376
639662	412376
643662	412376
647662	412376
651662	412376
655662	412376
659662	412376
663662	412376
667662	412376
671662	412376
675662	412376
679662	412376
683662	412376
687662	412376
691662	412376
695662	412376
471662	408376
475662	408376
479662	408376
483662	408376
487662	408376
491662	408376
495662	408376
499662	408376
503662	408376
507662	408376
511662	408376
515662	408376
519662	408376
523662	408376
527662	408376
531662	408376
535662	408376
539662	408376
543662	408376
547662	408376
551662	408376
555662	408376
559662	408376
563662	408376
567662	408376
571662	408376
575662	408376
579662	408376
583662	408376
587662	408376
591662	408376
595662	408376
599662	408376
603662	408376
607662	408376
611662	408376
615662	408376
619662	408376
623662	408376
627662	408376
631662	408376
635662	408376
639662	408376
643662	408376
647662	408376
651662	408376
655662	408376
659662	408376
663662	408376
667662	408376
671662	408376
675662	408376
679662	408376
683662	408376
687662	408376
691662	408376
471662	404376
475662	404376
479662	404376
483662	404376
487662	404376
491662	404376
495662	404376
499662	404376
503662	404376
507662	404376
511662	404376
515662	404376
519662	404376
523662	404376
527662	404376
531662	404376
535662	404376
539662	404376
543662	404376
547662	404376
551662	404376
555662	404376
559662	404376
563662	404376
567662	404376
571662	404376
575662	404376
579662	404376
583662	404376
587662	404376
591662	404376
595662	404376
599662	404376
603662	404376
607662	404376
611662	404376
615662	404376
619662	404376
623662	404376
627662	404376
631662	404376
635662	404376
639662	404376
643662	404376
647662	404376
651662	404376
655662	404376
659662	404376
663662	404376
667662	404376
671662	404376
675662	404376
679662	404376
683662	404376
687662	404376
691662	404376
471662	400376
475662	400376
479662	400376
483662	400376
487662	400376
491662	400376
495662	400376
499662	400376
503662	400376
507662	400376
511662	400376
515662	400376
519662	400376
523662	400376
527662	400376
531662	400376
535662	400376
539662	400376
543662	400376
547662	400376
551662	400376
555662	400376
559662	400376
563662	400376
567662	400376
571662	400376
575662	400376
579662	400376
583662	400376
587662	400376
591662	400376
595662	400376
599662	400376
603662	400376
607662	400376
611662	400376
615662	400376
619662	400376
623662	400376
627662	400376
631662	400376
635662	400376
639662	400376
643662	400376
647662	400376
651662	400376
655662	400376
659662	400376
663662	400376
667662	400376
671662	400376
675662	400376
679662	400376
683662	400376
687662	400376
691662	400376
467662	396376
471662	396376
475662	396376
479662	396376
483662	396376
487662	396376
491662	396376
495662	396376
499662	396376
503662	396376
507662	396376
511662	396376
515662	396376
519662	396376
523662	396376
527662	396376
531662	396376
535662	396376
539662	396376
543662	396376
547662	396376
551662	396376
555662	396376
559662	396376
563662	396376
567662	396376
571662	396376
575662	396376
579662	396376
583662	396376
587662	396376
591662	396376
595662	396376
599662	396376
603662	396376
607662	396376
611662	396376
615662	396376
619662	396376
623662	396376
627662	396376
631662	396376
635662	396376
639662	396376
643662	396376
647662	396376
651662	396376
655662	396376
659662	396376
663662	396376
667662	396376
671662	396376
675662	396376
679662	396376
683662	396376
687662	396376
691662	396376
463662	392376
467662	392376
471662	392376
475662	392376
479662	392376
483662	392376
487662	392376
491662	392376
495662	392376
499662	392376
503662	392376
507662	392376
511662	392376
515662	392376
519662	392376
523662	392376
527662	392376
531662	392376
535662	392376
539662	392376
543662	392376
547662	392376
551662	392376
555662	392376
559662	392376
563662	392376
567662	392376
571662	392376
575662	392376
579662	392376
583662	392376
587662	392376
591662	392376
[truncated: 946 more rows]
